# Supplementary material for: Identification of a New Badnavirus in the Chinaberry (Melia azedarach) Tree and Establishment of a LAMP-LFD Assay for Its Rapid and Visual Detection
Source: Viruses. 2021 Dec 1;13(12):2408. doi: 10.3390/v13122408 (PMC8704090; doi:10.3390/v13122408)
Supplement: Supplementary file 1 [file viruses-13-02408-s001.zip]

Archive with 1 entries (1 files):
- viruses-1473293-supplementary.pdf
